# Supplementary material for: Proteomic Analysis and Expression of Selected Genes During the Early Somatic Embryogenesis of Jatropha curcas L
Source: Int J Mol Sci. 2025 Jul 2;26(13):6384. doi: 10.3390/ijms26136384 (PMC12249898; doi:10.3390/ijms26136384)
Supplement: Supplementary file 1 [file ijms-26-06384-s001.zip]

Archive with 2 entries (2 files):
- Supplementary Figures Medina-Hernández et al., 2025.pdf
- Supplementary tables Medina-Hernández et al., 2025.xlsx
