# Supplementary material for: Proteomic Analysis and Expression of Selected Genes During the Early Somatic Embryogenesis of Jatropha curcas L
Source: Int J Mol Sci. 2025 Jul 2;26(13):6384. doi: 10.3390/ijms26136384 (PMC12249898; doi:10.3390/ijms26136384)
Supplement: Supplementary file 1 [file ijms-26-06384-s001.zip › Supplementary tables Medina-Hernández et al., 2025.xlsx]

## Sheet: Table S1. PREGLOBULAR
Table S1. Proteins highly expressed in pre-globular J. curcas somatic embryos compared to globular somatic embryos.
ImageMasterTM 2D Platinum data					Mass spectrometric data								MW (kDa)/ pI		NCBI BLAST data						emPAI data
Spot number a	PRE-GLOBULAR Relative spot volumen (%) b	GLOBULAR Relative spot volumen (% )	Fold change c	ANOVA d	Protein number e	Sequence lenght	Unused Score	Coverage (%) f	Coverage (≥ 50%) g	Coverage (≥ 95%) h	UniProt protein name	UniProt Accession number	Experimental i	Theoretical j	NCBI protein name	NCBI Accession number	Total score	Query cover	E value	Ident	N observed k	N observable l	emPAI m	Protein content (% molar) n
21	0.269811	0.0671623	4.0173	0.00708926	1	261	2.3	22.22	12.64	_	Uncharacterized protein	A0A067L8U9	30.77/ 4.61	29.42 / 4.76	14-3-3 protein 6	XP_012069158.1	536	1	0	1
52	0.361579	0.208256	1.73622	0.0123611	1	235	12.02	31.06	28.09	28.09	Proteasome subunit alpha type	A0A067JZW5	24.06/5.83	25.61 / 5.7							3	13	0.701254	100
					2	1304	2	4.448	0.9202	0.9202	Uncharacterized protein	A0A067KRB2		14.56 / 6.26	DEAD-box ATP-dependent RNA helicase FANCM isoform X2 [Jatropha curcas]	XP_020536105.1	2648	1	0	0.9295	0	64	_	_
					3	428	2	5.374	1.636	1.636	uncharacterized protein LC105650461	A0A067L852		48.79 / 6.41	uncharacterized protein LOC105650461	XP_012092761.1	878	1	0	1	0	26	0	0
57	0.536144	0.121041	4.42944	0.00835011	1	152	8	30.92	30.92	30.92	Superoxide dismutase [Cu-Zn]	A0A067JI79	11.17/6.44	15.26595/5.93							1	6	0.467799	40.7191
					2	148	2.01	17.57	10.81	10.81	Nucleoside diphosphate kinase	D6BR65		16.34974/6.30							1	7	0.389495	33.9032
					3	551	2	9.8	2.178	2.178	Uncharacterized protein	A0A067KDB5		62.06152/5.51	NEDD8 ultimate buster 1 isoform X2	XP_012081135.1	1124	1	0	1	0	22	_	_
					4	1510	2	1.523	0.7285	0.7285	Uncharacterized protein	A0A067K2E4		171.15389/8.19	myosin-6	XP_012085186.1	3145	1	0	1	0	74	_	_
					5	989	2	2.528	1.314	1.314	Uncharacterized protein	A0A067JF85		108.78114/6.45	ribonuclease TUDOR 1	XP_012090546.1	2031	1	0	1	0	47	_	_
					6	168	2	6.548	6.548	6.548	Uncharacterized protein	A0A067LCS1		16.79578/7.84	glycine-rich RNA-binding protein	XP_012070080.1	303	1	6e-104	1	1	9	0.29155	25.3776
215	0.321604	0.0742007	4.33424	0.0150635	1	333	16	34.83	29.13	29.13	Uncharacterized protein	A0A067LH08	37.39/5.29	35.90925/5.30	fructokinase-2	XP_012065186.1	674	1	0	1
230	0.277902	0.143251	1.93997	0.00940008	1	1440	2	0.5556	0.5556	0.5556	Uncharacterized protein	A0A067KXJ6	42.24/5.37	162.36171/ 6.97	pleiotropic drug resistance protein 1	XP_012073071.1	2983	1	0	1	0	59	_	_
					2	175	2	8.571	8.571	8.571	Uncharacterized protein	A0A067JZF2		20.43497/ 5.86	hypothetical protein JCGZ_24442	KDP24939.1	358	1	2e-125	1	0	9	_	_
					3	97	2	31.96	31.96	31.96	Uncharacterized protein	A0A067JYD8		10.39187/4.92	hypothetical protein JCGZ_19572	KDP28986.1	193	1	2e-62	1	0	4	_	_
239	0.136393	0.0374952	3.63761	0.0046893	1	635	1.89	3.15	3.15	3.15	Uncharacterized protein	A0A067KXC7	43.69/5.93	69.78975/6.07	lysM domain receptor-like kinase 3 [Jatropha curcas] *	KDP40856.1	1322	1	0	1	0	24	_	_
305	1.11158	0.19932	5.57686	0.00287983	1	214	4	9.346	9.346	9.346	Uncharacterized protein	A0A067K8J1	23.43/6.93	24.02789 /6.24	glutathione S-transferase PARB	XP_012082716.1	442	1	4e-157	1
319	0.321249	0.0886091	3.62546	0.00398244	1	818	1.39	8.191	1.956	1.956	Uncharacterized protein	A0A067KYQ3	38.36/5.88	90.0386 /4.93	hypothetical protein JCGZ_08406	KDP37395.1	1694	1	0	1	0	39	_	_
404	0.204124	0.0699222	2.9193	0.00502099	1	283	4.59	43.11	14.13	14.13	Eukaryotic translation initiation factor 3 subunit F	A0A067L8U8	31.82/4.95	31.03433 /5.04
558	0.159848	0.0495378	3.22679	0.0184209	1	239	1.8	6.276	6.276	6.276	Uncharacterized protein	A0A067L7L8	24.37/6	25.80157 / 5.74	endo-1,3;1,4-beta-D-glucanase	XP_012069506.1	487	1	2e-174	1	1	12	0.211528	100
					2	650	1.35	2	2	2	Uncharacterized protein	A0A067KT50		71.9269 / 5.42	WEB family protein At5g55860 isoform X1	XP_012071051.1	1275	1	0	1	0	35	_	_
a Number of each spot from 2-DE, b relative volume is defined as the ratio of each spot volume per total spot volume, c fold change is calculated as the ratio of the difference between pre-globular relative spot volumen and globular spot volumen, d ANOVA test based on relative spot volume was applied, e protein number of protein, spot from mass spectrometric analysis, f percentage of the protein …

## Sheet: Table S2.GLOBULAR
Table S2. Proteins exclusively or highly expressed in globular J. curcas somatic embryos compared to pre-globular somatic embryos.
ImageMasterTM 2D Platinum data					Mass spectrometric data								MW (kDa)/ pI		NCBI BLAST data						emPAI data
Spot number a	PRE-GLOBULAR Relative spot volumen (%) b	GLOBULAR Relative spot volumen (% )	Fold change c	ANOVA d	Protein number e	Sequence lenght	Unused Score	Coverage (%) f	Coverage (≥ 50%) g	Coverage (≥ 95%) h	UniProt protein name	UniProt Accession number	Experimental i	Theoretical j	NCBI protein name	NCBI Accession number	Total score	Query cover	E value	Ident	N observed k	N observable l	emPAI m	Protein content (% molar) n
402	_	0.216521	unique	2.3732e-06	1	504	26.7	65.873	37.5	34.3254	Protein disulfide-isomerase	A0A067KKM7	62.5/4.5	56.625/4.85							9	31	0.951293	41.8292
					2	560	10.07	45	17.3214	17.3214	Uncharacterized protein	A0A067L974		58.928/4.76	PREDICTED: Ubiquitin domain-containing protein DSK2a-like	XP_002521706.1	936	1	0	0.86	4	14	0.930698	40.9236
					3	556	4.44	27.3381	9.17266	7.3741	Pectinesterase	A0A067K8R5		60.988/8.98							2	18	0.29155	12.8197
					4	699	3.79	26.1803	6.29471	2.00286	Uncharacterized protein	A0A067K9P5		77.187/6.15	uncharacterized protein LOC105638961	XP_012078271.1	1434	1	0	1	1	24	0.100694	4.42761
					5	931	3.21	20.7304	4.40387	1.39635	Uncharacterized protein	A0A067K2H5		104.862/5.19	uncharacterized protein LOC105645185 isoform X1	XP_012086104.1	1947	1	0	1	0	43	_	_
					6	204	3.19	62.7451	15.6863	7.84314	Uncharacterized protein	A0A067LAS5		23.561/5.23	Hypothetical protein JCGZ_19180	KDP44313.1	372	1	7e-130	1	0	7	_	_
					7	582	3.11	27.3196	3.95189	1.71821	Uncharacterized protein	A0A067KPV6		63.417/9.14	PREDICTED: Protein indeterminate-domain 5, chloroplastic	XP_012072418.1	1200	1	0	1	0	20	_	_
					8	1052	2.86	32.7947	2.09125	1.23574	Uncharacterized protein	A0A067KDG8		115.219/8.32	protein SUPPRESSOR OF MAX2 1	XP_012077482.1	2144	1	0	1	0	53	_	_
782		0.159615	unique	0.0134997	1	227	13.72	43.17	37.44	37.44	Cytochrome b6-f complex iron-sulfur subunit	A0A067KV04	16/6.1	24.27712/8.22							2	10	0.584893	77.9019
					2	239	2	26.78	5.021	5.021	Uncharacterized protein	A0A067LCW5		26.81703/9.24	PREDICTED: Plastid division protein PDV2-like	XP_012069402.1	462	0.92	8e-160	1	1	15	0.165914	22.0981
					3	428	2	12.62	1.636	1.636	Uncharacterized protein	A0A067L852		48.76742/6.41	PREDICTED: GTPase Era, mitochondrial	XP_012092761.1	878	1	0	1	0	26	_	_
921		0.120288	unique	0.0163668	1	275	30.01	77.0909	68.3636	68.3636	Uncharacterized protein	A0A067KUZ3	35/6.6	28.882/6.32	PREDICTED: Secoisolariciresinol dehydrogenase-like	XP_012074292.1	558	1	0	1	11	14	5.1054	95.1732
					2	304	5.63	25.6579	17.4342	12.1711	rRNA N-glycosidase	A0A067LML5		34.374/4.87							0	13	_	_
					3	251	2.57	38.247	19.9203	13.5458	rRNA N-glycosidase	A0A067LC46		28.17/ 8.60							1	10	0.258925	4.8268
					4	428	2	17.0561	1.63551	1.63551	Uncharacterized protein	A0A067L852		48.798/6.41	PREDICTED: GTPase Era, mitochondrial	XP_012092761.1	878	1	0	1	0	26	_	_
					7	341	1.7	17.0088	3.81232	3.81232	Auxin-responsive protein	A0A067L8N0		37.44739 / 9.08	auxin-responsive protein IAA26	XP_012069076.1	699	1	0	1	0	20	_	_
1008		0.083645	unique	0.0012378	1	742	4.49	10.7817	4.71698	3.36927	Uncharacterized protein	A0A067JPL6	83/6.1	80.708/6.56	PREDICTED: NADH dehydrogenase	XP_012086440.1	1530	1	0	1
1026		0.0378332	unique	1.10959e-05	1	350	8	30.2857	19.1429	19.1429	L-lactate dehydrogenase	A0A067KUG8	37/5.9	37.767/6.40							3	15	0.584893	54.121
					2	345	7.15	27.5362	11.0145	10.7246	Malate dehydrogenase	A0A067KJQ5		36.179/8.52							2	15	0.359356	33.2518
					3	348	6.04	19.2737	12.8492	12.8492	Fructose-bisphosphate aldolase	A0A067L654		38.531/6.92							1	18	0.136464	12.6272
1100		0.123219	unique	0.00386938	1	437	18.23	33.6384	22.4256	22.4256	Uncharacterized protein	A0A067L9D8	45/5.3	47.939/5.99	PREDICTED: Malate dehydrogenase	XP_012090528.1	908	1	0	1	4	20	0.584893	57.1551
					2	377	6.21	20.1592	11.9363	11.9363	Uncharacterized protein	A0A067JQD9		41.696/5.31	actin-7 isoform X1*	XP_012086050.1	784	1	0	1	3	19	0.43845	42.8449
1227		0.0347219	unique	0.000272027	1	464	6	23.28	7.543	7.543	Uncharacterized protein	A0A067JY05	68.7/4.87	51.49335/5.29	LOW QUALITY PROTEIN: receptor-like protein kinase FERONIA	XP_012088048.1	795	0.96	0	0.89	3	16	0.539927	75.1737
					2	582	2	13.75	2.921	2.921	Uncharacterized protein	A0A067KSX1		63.20319/6.06	PREDICTED: Phosphoglucomutase, cytoplasmic	XP_012072267.1	1196	1	0	1	1	28	0.0857111	11.9335
					3	587	2	14.82	1.874	1.874	Uncharacterized protein	A0A067KAU6		65.52414/4.93	PREDICTED: Serine/threonine-protein phosphatase 2A 65 kDa regulatory subunit A beta isoform	XP_012082057.1	1193	1	0	1	1	26	0.0926009	12.8928
					4	466	2	13.95	2.361	2.361	Uncharacterized protein	A0A067KVM6		49.71239/9.24	PREDICTED: VAN3-binding protein	XP_002517076.1	750	0.99	0	0.9	0	22	_	_
175	0.124027	0.270792	2.18333	0.0074392	1	283	9.89	44.52	31.8	31.8	Uncharacterized protein	A0A067JI71	24.375/ 4.78	30.29271/5.49	probable ribose-5-phosphate isomerase 3, chloroplastic	XP_020540420.1	571	1	0	1
266	0.122983	0.455513	3.70387	0.0177331	1	555	16	36.76	20.18	20.18	ATP synthase subunit beta	A0A067LEH6	49.78/5.203	59.66604/6.06							6	30	0.584893	42.9068
					2	354	2	20.34	4.52	4.52	Uncharacterized protein	A0A067KCI9		37.13127/ 8.66	type I inositol polyphosphate 5-phosphatase 13 isoform X1	XP_020538058.1	707	1	0	1	0	16	_	_
					3	81	2	13.58	13.58	13.58	Uncharacterized protein	A0A067LQL2		8.58895 / 9.65	atpB	YP_002720119.1	142	0.83	1e-38	1	1	4	0.778279	57.0932
307	0.0691081	0.176398	2.55249	0.0181765	1	388	4	20.36	6.959	6.959	Uncharacterized protein	A0A067L8Q7	37.75/5.312	41.91496/ 6.62	sedoheptulose-1,7-bisphosphatase, chloroplastic	XP_012087973.1	795	1	0	1
362	0.0728965	0.150783	2.06845	0.00805877	1	466	2.14	10.52		4.292	Uncharacterized protein	A0A067KZU0	32.33/4.528	49.30602/5.21	low-temperature-induced cysteine proteinase	XP_012068297.1	972	1	0	1	0	16	_	_
					2	311	2.09	24.76	3.537	3.537	Uncharacterized protein	A0A067JD68		33.56316/5.21	plastid-lipid-associated protein, chloroplastic	XP_012091280.1	620	1	0	1	1	16	0.154782	61.6023
					3	514	1.51	4.475	3.113	3.113	Uncharacterized protein	A0A067L506		53.09409 /5.04	aspartic proteinase A1	XP_012070867.1	1062	1	0	1	1	25	0.0964782	38.3977
374	0.0853206	0.24334	2.85207	0.00268696	1	358	2.14	15.08	11.17	0	Fructose-bisphosphate aldolase	A0A067L654	39.358/5.96	38.53091 / 6.92
422	0.096169	0.330983	3.44168	0.0165959	1	650	2	5.231	2	2	Uncharacterized protein	A0A067KT50	22.5/5.265	71.9269 /5.42	WEB family protein At5g55860 isoform X1	XP_012071051.1	1275	1	0	1	0	35	_	_
					2	1304	2	3.144	0.9202	0.9202	Uncharacterized protein	A0A067KRB2		145.64466 /6.26	DEAD-box ATP-dependent RNA helicase FANCM isoform X2 *	XP_020536105.1	2648	1	0	0.9295	0	65	_	_
					3	1093	2	3.385	0.6404	0.6404	Uncharacterized protein	A0A067LC34		121.09676 /7.51	protein SMAX1-LIKE 8	XP_012087333.1	2259	1	0	1	0	60	_	_
					4	354	2	9.322	4.802	4.802	Uncharacterized protein	A0A067KCI9		37.13127 /8.66	type I inositol polyphosphate 5-phosphatase 13 isoform X1	XP_020538058.1	707	1	0	1	0	16	_	_
					5	271	2	2.952	2.952	2.952	Uncharacterized protein	A0A067L9S9		29.3256 / 8.58	chlorophyll a-b binding protein 8, chloroplastic	XP_012084050.1	549	1	0	1	0	11	_	_
432	0.0215696	0.183594	8.5117	0.0171494	1	561	11.27	50.45	28.52	22.64	ATP synthase subunit beta	A0A067KFH8	50/5.125	60.15264 / 6.13							4	31	0.34596	74.9084
					2	445	2.01	44.72	11.46	3.82	Uncharacterized protein	A0A067JER2		47.97857 / 5.59	enolase	XP_012090397.1	912	1	0	1	1	21	0.115884	25.0916
					3	81	1.65	54.32	13.58	13.58	Uncharacterized protein	A0A067LQL2		8.58895 /9.65	atpB	YP_002720119.1	142	0.83	1e-38	1	0	4	_	_
440	0.526057	0.912137	1.73391	0.0194237	1	561	79.92	92.3351	80.7487	80.7487	ATP synthase subunit beta	A0A067KFH8	49.16/5.48	60.153/ 6.13							20	31	3.41734	62.2519
					2	445	20.48	74.1573	43.8202	40.6742	Uncharacterized protein	A0A067JER2		47.979/5.59	PREDICTED: Enolase	XP_012090397.1	912	1	0	1	8	21	1.4041	25.5777
					3	539	18.46	51.9481	24.3043	21.3358	Uncharacterized protein	A0A067L953		59.252/6.12	PREDICTED: Alanine aminotransferase 2-like	XP_012068795.1	1113	1	0	1	6	27	0.668101	12.1704
					4	445	2	75.5056	34.8315	31.6854	Uncharacterized protein	A0A067JHW3		48.135/6.17	PREDICTED: Enolase-like	XP_012090393.1	911	1	0	1	0	21	_	_
480	0.0893565	0.392919	4.39721	0.0189213	1	380	28.22	52.11	40.53	35.26	Uncharacterized protein	A0A067JR37	45.79/6.40	41.11142 / 5.97	alcohol dehydrogenase	XP_012085164.1	781	1	0	1	9	19	1.97635	71.8396
					2	450	8.06	22.89	12.22	12.22	Elongation factor Tu	A0A067JNB1		48.77302 / 6.58							3	23	0.350314	12.7338
					3	358	4.04	31.56	8.939	8.939	Fructose-bisphosphate aldolase	A0A067L654		38.53091 / 6.92							1	18	0.136464	4.9604
					4	380	2	39.74	8.947	8.947	Uncharacterized protein	A0A067LEV6		41.2744 / 6.15	alcohol dehydrogenase 1	XP_012066085.1	786	1	0	1	1	20	0.122018	4.43532
					5	379	2	10.55	3.43	3.43	S-(hydroxymethyl)glutathione dehydrogenase	A0A067JRD2		40.48467 / 6.51							1	15	0.165914	6.03092
					6	603	2	2.653	1.493	1.493	Uncharacterized protein	A0A067LAB8		68.35356 / 8.53	senescence-associated carboxylesterase 101 isoform X1	XP_012082191.1	1253	1	0	1	0	22	_	_
					7	289	1.31	6.228	3.46	3.46	Uncharacterized protein	A0A067JYK5		33.59661 / 9.19	hypothetical protein JCGZ_16440	KDP29051.1	602	1	0	1	0	16	_	_
568	0.168994	0.257789	1.52543	0.00109405	1	412	17.72	43.2	23.79	23.79	Uncharacterized protein	A0A067K8E2	36/6.4	43.25282/8.61	PREDICTED: Malate dehydrogenase, chloroplastic	XP_012080276.1	827	1	0	1
575	0.166674	0.573264	3.43943	0.00737179	1	325	37.2	66.7692	60.6154	56	Cysteine synthase	A0A067JLB4	34.9/5.9	34252/5.83							9	16	2.65174	65.9126
					2	325	10.95	68.9231	47.6923	40	Cysteine synthase	A0A067KYZ6		34.327/5.82							6	16	1.37137	34.0874
622	0.606771	1.66762	2.74835	0.00559473	1	332	48	83.4337	62.0482	62.0482	Uncharacterized protein	A0A067KA30	32/5.203	35.108/5.87	PREDICTED: Oxygen-evolving enhancer protein 1, chloroplastic	XP_012079123.1	671	1	0	1	11	16	3.86968	71.4123
					2	304	16	40.4605	33.2237	33.2237	Uncharacterized protein	A0A067KI65		33.875/6.26	PREDICTED: Soluble inorganic pyrophosphatase 6, chloroplastic	XP_012074547.1	627	1	0	1	4	15	0.84785	15.6465
					3	281	6.08	37.3665	12.8114	12.8114	Uncharacterized protein	A0A067KJE0		31.692/5.21	PREDICTED: Caffeoyl-CoA O-methyltransferase 1-like	XP_012079255.1	582	1	0	1	3	13	0.701254	12.9412
626	0.0848857	0.399577	4.70724	0.000867898	1	332	40.02	83.7349	62.0482	62.0482	Uncharacterized protein	A0A067KA30	32/5.06	35.108/ 5.87	PREDICTED: Oxygen-evolving enhancer protein 1, chloroplastic	XP_012079123.1	671	1	0	1	10	17	2.87468	88.0341
					2	304	6.03	23.6842	13.1579	13.1579	Uncharacterized protein	A0A067KI65		33.875/6.26	PREDICTED: Soluble inorganic pyrophosphatase 6, chloroplastic	XP_012074547.1	627	1	0	1	1	15	0.165914	5.08096
					3	555	2	15.6757	2.34234	2.34234	ATP synthase subunit beta	A0A067LEH6		59.666/6.06							1	30	0.0797752	2.44303
					4	373	1.7	21.9839	2.41287	2.41287	Uncharacterized protein	A0A067L1W2		42.8788 / 6.25	uncharacterized zinc finger protein At4g06634	XP_012066637.1	778	1	0	1	1	17	0.145048	4.44194
					5	574	1.7	11.324	2.09059	2.09059	Uncharacterized protein	A0A067KMI2		65.01259 / 6.69	ankyrin repeat-containing protein At5g02620 isoform X1	XP_020535172.1	1184	1	0	1	0	25	_	_
629	0.160155	0.556235	3.4731	0.00639275	1	270	25.7	68.5185	58.5185	58.5185	Uncharacterized protein	A0A067LCW8	31.12/6.5	28.182/6.31	PREDICTED: Secoisolariciresinol dehydrogenase-like	XP_012066838.1	549	1	0	1
686	0.0609145	0.833347	13.6806	0.00952691	1	271	13.63	42.8	31.73	27.31	Uncharacterized protein	A0A067L9S9	24/4.8	29.30703/8.58	PREDICTED: Chlorophyll a-b binding protein 8, chloroplastic	XP_012084050.1	549	1	0	1	3	11	0.873817	67.1939
					2	239	2.05	21.34	6.695	6.695	Superoxide dismutase	H8YHP5		26.35666/6.71							0	11	_	_
					3	212	2.04	25	4.717	4.717	Dehydroascorbate reductase	R9QAK3		23.50730/5.91							1	13	0.193777	14.9008
					4	426	2	17.14	7.277	7.277	Glycerol-3-phosphate dehydrogenase [NAD(+)]	A0A067JCT3		45.82487/9.29							0	21	_	_
					5	214	2	14.49	5.607	5.607	Uncharacterized protein	A0A067K8J1		24.01263/6.24	PREDICTED: Glutathione S-transferase PARB-like	XP_012082716.1	442	1	3e-157	1	1	11	0.232847	17.9052
704	0.141232	0.766761	5.42909	0.000538089	1	265	5.78	36.98	17.36	17.36	Uncharacterized protein	A0A067L0C5	22.4/6	28.10707/5.29	PREDICTED: Chlorophyll a-b binding protein of LHCII (light harvesting complex II) type 1	XP_012072080.1	540	1	0	1
708	0.171312	1.64342	9.59314	6.866e-05	1	264	43.32	62.12	59.09	57.2	Uncharacterized protein	A0A067KWS8	20.93/6.34	28.513/8.62	PREDICTED: Oxygen-evolving enhancer protein 2, chloroplastic	XP_012074185.1	546	1	0	1	4	14	0.930698	66.6502
					2	239	4.14	30.96	15.9	12.55	Superoxide dismutase	H8YHP5		26.363/6.71							1	11	0.232847	16.6749
					3	214	2.22	20.56	15.42	5.607	Uncharacterized protein	A0A067K8J1		24.028/6.24	PREDICTED: Glutathione S-transferase PARB-like	XP_012082716.1	442	1	3e-157	1	1	11	0.232847	16.6749
					4	345	1.36	27.83	4.058	4.058	Malate dehydrogenase	A0A067KJQ5		36.17864 / 8.52	malate dehydrogenase, mitochondrial	XP_012078553.1	695	1	0	1	0	15	_	_
713	0.162391	0.360311	2.21879	0.00369425	1	169	10.31	54.44	43.2	43.2	Glutathione peroxidase	A0A067JN76	19.86/4.77	19.20971 / 4.91							3	9	1.15443	39.0704
					2	250	8.01	47.6	32.4	32.4	Uncharacterized protein	A0A067KUS4		26.387 / 6.53	3-isopropylmalate dehydratase small subunit 3	XP_012070020.1	501	1	2e-179	1	4	11	1.31013	44.3397
					3	446	2	11.21	2.915	2.915	Aminoacylase-1	A0A067LHZ3		46.6958 / 5.27							1	24	0.100694	3.40787
					4	173	1.92	5.202	5.202	5.202	Uncharacterized protein	A0A067KST7		19.53309 / 4.98	nudix hydrolase 25	XP_012072224.1	355	1	4e-124	1	1	7	0.389495	13.182
793	0.0961445	0.594012	6.17833	0.00599781	1	227	17.07	52.86	45.81	45.81	Cytochrome b6-f complex iron-sulfur subunit	A0A067KV04	16/6.14	24.29286 / 8.22							4	10	1.51189	56.7056
					2	205	4	28.78	18.54	18.54	Uncharacterized protein	A0A067LB12		22.72514 / 8.99	PREDICTED: CBS domain-containing protein CBSX3, mitochondrial	XP_012077615.1	424	1	3e-150	1	1	13	0.193777	7.26788
					3	163	2	36.81	7.362	7.362	Uncharacterized protein	A0A067JWZ7		18.1379 / 5.89	PREDICTED: universal stress protein A-like protein	XP_012087975.1	330	1	1e-114	1	1	9	0.29155	10.935
					4	239	2	17.15	5.021	5.021	Uncharacterized protein	A0A067LCW5		26.8341 / 9.24	non-symbiotic hemoglobin 1 isoform X1	XP_020534491.1	496	1	1e-177	1	1	15	0.165914	6.22287
					5	164	2	12.2	12.2	12.2	Uncharacterized protein	A0A067K6M7		18.09885 / 6.12	universal stress protein A-like protein	NP_001295617.1	335	1	1e-116	0.99	1	9	0.29155	10.935
					6	181	2	6.63	6.63	6.63	Uncharacterized protein	A0A067KKQ6		20.44317 / 9.14	DNA repair RAD52-like protein 1, mitochondrial isoform X1	XP_012073502.1	375	1	6e-132	1	1	12	0.211528	7.93366
					7	448	1.37	16.52	5.58	5.58	Uncharacterized protein	A0A067KLT2		49.68822 / 5.42	eukaryotic translation initiation factor 5	XP_012078141.1	917	1	0	1	0	15	_	_
816	0.303968	1.65432	5.44241	0.00738247	1	158	35.03	91.14	83.54	83.54	Uncharacterized protein	A0A067LA18	12.81/4.95	17.484 / 4.91	major allergen Pru ar 1-like	KDP45212.1	318	1	5e-110	1	5	10	2.16228	79.7079
					2	165	4	16.36	16.36	16.36	Uncharacterized protein	A0A067K6H6		17.9972	major allergen Pru ar 1	XP_012084008.1	335	1	1e-116	1	1	9	0.29155	10.7474
					3	157	2	40.76	9.554	9.554	Uncharacterized protein	A0A067JVF0		16.97343 / 5.24	major allergen Pru ar 1	XP_012084005.1	312	1	1e-107	1	1	10	0.258925	9.54475
					4	109	2	11.01	11.01	11.01	Small ubiquitin-related modifier	A0A067K3J3		11.93822 / 4.95	small ubiquitin-related modifier 1	XP_012085087.1	226	1	5e-75	1	0	6	_	_
879	0.114428	0.523262	4.57285	0.00684778	1	350	20	31.1429	31.1429	31.1429	L-lactate dehydrogenase	A0A067KUG8	37.13/6.3	37.767/6.40	PREDICTED: L-lactate dehydrogenase B	XP_012069951.1	712	1	0	1	3	15	0.584893	59.273
					2	358	10.56	30.4469	25.1397	22.3464	Fructose-bisphosphate aldolase	A0A067L654		38.531/6.92							2	18	0.29155	29.5456
					3	492	2.07	10.7724	2.23577	2.23577	Catalase 1	C6F1E5		57.304/6.68							1	22	0.110336	11.1815
955	0.128795	0.651922	5.0617	0.00112764	1	445	42.64	60.6742	55.2809	53.4831	Uncharacterized protein	A0A067JHW3	49.61/6.4	48.135/6.17	PREDICTED: Enolase-like	XP_012090393.1	911	1	0	1	9	21	1.6827	65.3242
					2	497	8	25.5533	10.8652	10.8652	Uncharacterized protein	A0A067KTB6		53.411/6.08	PREDICTED: Glutathione reductase, cytosolic	XP_012071166.1	1020	1	0	1	3	22	0.368875	14.3201
					3	504	7.4	18.4524	10.3175	10.3175	Uncharacterized protein	A0A067KBW8		54.731/5.92	PREDICTED: Aldehyde dehydrogenase family 2 member C4	XP_012076665.1	1034	1	0	1	3	29	0.268961	10.4414
					4	480	2.85	14.5833	5	2.08333	UDP-glucose 6-dehydrogenase	A0A067KGE2		52.913/6.23							1	22	0.110336	4.28338
					5	431	2.06	15.0812	3.94432	3.94432	Uncharacterized protein	A0A067L3Y5		47.828/6.27	PREDICTED: Shikimate O-hydroxycinnamoyltransferase	XP_012067474.1	889	1	0	1	1	17	0.145048	5.63091
1010	0.121732	0.559018	4.5922	0.0088167	1	445	31.99	66.97	54.38	54.38	Uncharacterized protein	A0A067JER2	49.57/5.72	47.97857 / 5.59	PREDICTED: enolase	XP_012090397.1	912	1	0	1	9	21	1.6827	53.2988
					2	587	10.19	36.46	16.18	16.18	Uncharacterized protein	A0A067L3M2		61.51158 / 7.51	PREDICTED: leucine aminopeptidase 1-like	XP_012071507.1	1191	1	0	1	4	29	0.373824	11.8407
					3	491	8	48.47	15.68	15.68	JHL10I11.2 protein	E6NU46		52.44178 / 6.29	enolase 1, chloroplastic	XP_012092922.1	1001	1	0	1	4	16	0.778279	24.6517
					4	445	6.03	66.97	51.69	51.69	Uncharacterized protein	A0A067JHW3		48.13503 / 6.17	PREDICTED: enolase-like	XP_012090393.1	911	1	0	1	2	21	0.245197	7.76653
					5	1310	1.64	13.51	1.069	1.069	Uncharacterized protein	A0A067KPJ2		145.69558 / 8.44	protein EMBRYONIC FLOWER 1 isoform X1	XP_012077423.1	2744	1	0	1	0	63	_	_
					6	561	1.4	19.61	3.743	3.743	ATP synthase subunit beta	A0A067KFH8		60.15264 / 6.13							1	31	0.0771051	2.44227
1064	0.304223	1.12042	3.68289	0.0119939	1	157	46.1	99.36	92.99	92.99	Uncharacterized protein	A0A067JVF0	14.68/5.125	16.97343 / 5.24	major allergen Pru ar 1	XP_012084005.1	312	1	1e-107	1	3	10	0.995262	36.2745
					2	166	6.01	39.76	19.88	19.88	4-hydroxy-4-methyl-2-oxoglutarate aldolase	A0A067K4X7		17.76234 / 5.39							2	10	0.584893	21.3177
					3	166	4	27.11	19.28	19.28	4-hydroxy-4-methyl-2-oxoglutarate aldolase	A0A067JZW3		17.50306 / 5.33							2	7	0.930698	33.9213
					4	356	2	28.93	6.18	6.18	Uncharacterized protein	A0A067L504		37.5846 / 8.64	acetylglutamate kinase, chloroplastic	XP_012066875.1	713	1	0	1	0	14	_	_
					5	194	1.72	19.07	10.31	10.31	Uncharacterized protein	A0A067JR33		22.47498 / 8.82	uncharacterized protein LOC105648919	XP_020540863.1	405	1	2e-143	1	1	11	0.232847	8.4866
1130	0.0437614	0.136218	3.11274	0.00134665	1	466	12	22.1	14.81	14.81	Uncharacterized protein	A0A067KZU0	28.93/4.477	51.78503 / 5.28	PREDICTED: low-temperature-induced cysteine proteinase-like	XP_012068297.1	972	1	0	1	3	16	0.539927	23.3794
					2	237	6	30.38	18.57	18.57	Proteasome subunit alpha type	A0A067L805		25.98734 / 4.66	PREDICTED: proteasome subunit alpha type-5	XP_012068796.1	489	1	6e-175	1	3	12	0.778279	33.7003
					3	267	4	28.46	8.24	8.24	Uncharacterized protein	A0A067KHF3		30.68505 / 4.73	PREDICTED: 26S proteasome non-ATPase regulatory subunit 8 homolog A-like	XP_012074849.1	547	1	0	1	2	16	0.333521	14.4418
					4	250	2	21.6	4.8	4.8	Cytosolic ascorbate peroxidase-1	D3GC00		27.50015 / 5.41	L-ascorbate peroxidase, cytosolic	NP_001294891.1	516	1	0	1	1	15	0.165914	7.18426
					5	506	2	7.312	3.755	3.755	Uncharacterized protein	A0A067LKU5		58.03288 / 9.31	hypothetical protein JCGZ_01469	KDP44969.1	1054	1	0	1	0	23	_	_
					6	225	2	11.56	4.889	4.889	Uncharacterized protein	A0A067JTT0		24.900 /4.74	heme-binding protein 2	XP_012084679.1	471	1	3e-168	1	1	11	0.232847	10.0825
					7	226	2	5.752	5.752	5.752	Uncharacterized protein	A0A067JAS6		25.61008 / 4.64	glucose-induced degradation protein 8 homolog isoform X1	XP_012091543.1	459	1	3e-163	1	1	10	0.258925	11.2117
1150	0.252861	0.719775	2.84652	0.000704472	1	296	4.43	20.95	14.19	14.19	Uncharacterized protein	A0A067JRP4	24.38/4.04	31.1066 /4.35	acidic endochitinase	XP_012090140.1	593	1	0	1
1254	0.297755	1.23078	4.13353	0.00861354	1	358	47.24	63.1285	56.7039	56.7039	Fructose-bisphosphate aldolase	A0A067L654	39.53/6.52	38.531/6.92							7	18	1.44844	31.3197
					2	332	18.02	42.1687	34.0361	34.0361	Malate dehydrogenase	A0A067KZE2		35.731/6.40							7	14	2.16228	46.7551
					3	375	4	25.0667	9.6	9.6	Uncharacterized protein	A0A067KQN5		40.815/6.89	PREDICTED: Ornithine carbamoyltransferase, chloroplastic	XP_012071894.1	779	1	0	1	2	15	0.359356	7.7704
					4	280	3.52	18.5714	7.85714	7.85714	Uncharacterized protein	A0A067KZ21		30.66/6.18	PREDICTED: GEM-like protein 1	XP_012067954.1	581	1	0	1	2	14	0.389495	8.4221
					5	347	3.15	31.4121	7.20461	4.03458	Uncharacterized protein	A0A067JI75		38.720/6.23	PREDICTED: Probable aldo-keto reductase 1	XP_012089251.1	716	1	0	1	1	16	0.154782	3.34687
					6	492	2.68	16.0569	4.06504	2.23577	Catalase 1	C6F1E5		57.26715/6.68							1	22	0.110336	2.38581
1274		0.0276279	unica	0.000153252	1	377	14.61	46.9496	26.5252	23.8727	Uncharacterized protein	A0A067JQD9	45.78/5.3	41.696/5.31	Actin-7	NP_001310807.1	784	1	0	1	4	19	0.623777	52.4107
					2	460	4	28.6957	5	5	Uncharacterized protein	A0A067KLN1		50.496/ 6.19	PREDICTED: LL-diaminopimelate aminotransferase, chloroplastic	XP_012074529.1	951	1	0	1	2	22	0.232847	19.5642
					3	435	3.47	21.6092	6.2069	6.2069	Alpha-galactosidase	A0A067JNU2		48.172/5.66							2	24	0.211528	17.7729
					4	391	2.44	14.578	6.39386	3.83632	S-adenosylmethionine synthase	A0A067L6C8		42.838/6.02							1	20	0.122018	10.2522
1278	0.123469	0.444577	3.60072	0.0183996	1	235	12.5	48.09	37.02	37.02	Proteasome subunit alpha type	A0A067JZW5	24.37/5.84	25.61019 / 5.70							3	13	0.701254	26.9823
					2	250	11.05	48.8	34.8	31.2	Proteasome subunit alpha type	A0A067JFE3		27.36815 / 5.95							3	13	0.701254	26.9823
					3	274	8.14	40.51	24.45	21.53	Uncharacterized protein	A0A067KJ48		28.90904 / 5.88	secoisolariciresinol dehydrogenase	XP_012074367.1	556	1	0	1	3	11	0.873817	33.6221
					4	313	2.15	15.02	11.82	11.82	Uncharacterized protein	A0A067JC03		33.40393 / 8.43	tryptophan synthase alpha chain	XP_012092126.1	624	1	0	1	1	13	0.193777	7.45599
					5	321	1.44	9.034	4.361	4.361	Triosephosphate isomerase	A0A067JUE4		34.42623 / 8.08							1	19	0.128838	4.95732
a Number of each spot from 2-DE, b relative volume is defined as the ratio of each spot volume per total spot volume, c fold change is calculated as the ratio of the difference between globular relative spot volumen and pre-globular spot volumen, d ANOVA test based on relative spot volume was applied, e protein number of protein, spot from mass spectrometric analysis, f percentage of the protein …

## Sheet: Table S3. Primers sequence
Table S3. Primers used for RT-qPCR
Gene		Primer sequence		Primer length (bp)	Amplicon size (bp)
Somatic embryogenesis receptor kinase SERK	SERK	F	TGAAAGAAGAGCGCACACCTGG	22	184
		R	GGTGGGCGTTCTCGTAAACAGG	22
Transcriptional factor BABY BOOM	BBM	F	GACAAGCAGTGGTCTCGATAGCC	23	201
		R	CCACCCAAATAAACTTGCCTTCCC	24
Transcriptional factor MADS-box, AGAMOUS-LIKE 15	AGL15	F	TTGAAGAGCTTCGAGGCTTCTTCC	24	170
		R	CAAATGCAAGGTTGTATCTGAATCCCC	27
Transcriptional factor LEC1	LEC1	F	ATCGTGAGTCTGAGAACGAACGC	23	172
		R	GAAGGATCAAAGAAGCCCATGCC	23
Transcriptional factor LEC2	LEC2	F	GTACCAATGTGCAAGATAGCCAAGG	25	156
		R	CTGTGTCTCTCTTTGGAAGTACGATCC	27
Factor de transcripción WUSCHEL	WUS	F	CCCTAGTTTTACTTCTCCTGGGTTTTCTT	29	138
		R	CCACCAGCTGATATTGAACACTCCC	25
Transcriptional factor Auxin Response Protein IAA26	AUX/ IAA26	F	ACAACTATCTCAGCAGGCGAAGG	23	227
		R	CAGGAGCAGTTCTTTTCTGAGAGCT	25
Eukaryotic translation initiation factor 3 subunit F	eIF3f	F	TCCTCCGATCAGGTTGCTCTGG	22	184
		R	CCACCGTAAGATGAATAGGGTTGGG	25
Elongation factor 1- α	Ef1-α	F	CTGAAGTTAAGTCTGTTGAGATGCACC	27	194
		R	GCCAGGGTGGTTCATGATGATGACC	25
F=Forward primer (5´—>3´); R= Reversed primer (5´—> 3´)
